# Supplementary material for: A Deep Learning Approach for Missing Data Imputation of Rating Scales Assessing Attention-Deficit Hyperactivity Disorder
Source: Front Psychiatry. 2020 Jul 17;11:673. doi: 10.3389/fpsyt.2020.00673 (PMC7379397; doi:10.3389/fpsyt.2020.00673)
Supplement: Supplementary file 2 [file DataSheet_2.xlsx]

## Sheet: performance_details
Measurements	BatchSize	Dropout	EarlyStop	1	2	3	4	5	6	7	8	9	10	11	12	13	14	15	16	17	18	19	20	21	22	23	24	25	26	27	28	29	30	31	32	33	34	35	36	37	38	39	40	41	42	43	44	45	46
Discriminatory Ability	Batch	0.2	10	0.725	0.7303	0.7384	0.7436	0.7644	0.7611	0.7611	0.7686	0.7701	0.7938	0.7982	0.7962	0.7989	0.8046	0.8022	0.8024	0.8024	0.8044	0.8049	0.8217	0.8216	0.8229	0.8232	0.8263	0.8263	0.8256	0.8246	0.8249	0.8259	0.8402	0.8391	0.839	0.8396	0.8379	0.8385	0.8377	0.8378	0.8378	0.8503	0.8478	0.8486	0.8508	0.85	0.8495	0.8496	0.8479
Predictive Power	Batch	0.2	10	0.74	0.7202	0.7876	0.73	0.6944	0.6959	0.6995	0.7358	0.6425	0.6891	0.6562	0.7133	0.7306	0.6632	0.7467	0.7067	0.74	0.6533	0.64	0.7075	0.635	0.7267	0.6467	0.6424	0.6318	0.6533	0.7086	0.649	0.7047	0.6482	0.6321	0.6368	0.658	0.6425	0.6324	0.6403	0.6321	0.6477	0.6719	0.6667	0.6186	0.6166	0.5828	0.6169	0.6133	0.6418
Time Cost	Batch	0.2	10	405	397	335	361	316	315	305	277	306	292	273	280	288	289	270	252	259	253	278	237	244	255	249	232	235	231	232	227	229	213	219	217	217	212	205	199	200	200	195	189	190	183	186	183	177	175
Discriminatory Ability	Batch	0.2	100	0.7218	0.726	0.7292	0.7402	0.7384	0.7406	0.7482	0.751	0.7528	0.7672	0.7763	0.7787	0.7769	0.776	0.7758	0.7809	0.7956	0.795	0.7974	0.8089	0.8064	0.811	0.8151	0.8147	0.8162	0.819	0.8211	0.8207	0.8193	0.8203	0.82	0.8197	0.8213	0.8223	0.8269	0.8279	0.8281	0.8303	0.8327	0.832	0.8312	0.8344	0.8331	0.841	0.8464	0.8547
Predictive Power	Batch	0.2	100	0.7513	0.7533	0.7617	0.7306	0.7629	0.7	0.7133	0.7098	0.7867	0.7047	0.74	0.7202	0.7733	0.6533	0.68	0.6933	0.6905	0.72	0.7031	0.665	0.6443	0.6632	0.6943	0.6467	0.6667	0.6528	0.6368	0.6954	0.6736	0.6623	0.6617	0.6218	0.6917	0.6285	0.6206	0.6617	0.6318	0.6166	0.6917	0.649	0.6114	0.6598	0.6995	0.5699	0.604	0.6087
Time Cost	Batch	0.2	100	694	687	647	610	585	577	552	543	513	481	460	439	427	420	405	394	364	377	360	348	341	332	324	309	309	295	293	288	281	277	272	264	260	256	247	243	238	234	228	227	220	219	214	213	209	205
Discriminatory Ability	8	0.2	10	0.7237	0.7282	0.7426	0.7439	0.7423	0.7681	0.7767	0.7799	0.7977	0.8041	0.8063	0.8083	0.8227	0.8251	0.8251	0.8266	0.8264	0.8257	0.8246	0.8268	0.8273	0.8278	0.8429	0.8505	0.8508	0.8505	0.853	0.8538	0.8523	0.8561	0.8552	0.8635	0.8623	0.8615	0.863	0.862	0.8611	0.8614	0.8614	0.8615	0.8602	0.8607	0.8761	0.8744	0.8769	0.8754
Predictive Power	8	0.2	10	0.7461	0.76	0.775	0.7409	0.6907	0.6944	0.7098	0.6736	0.6839	0.6733	0.6875	0.6467	0.6373	0.64	0.68	0.6467	0.6867	0.6321	0.6684	0.6067	0.6867	0.601	0.668	0.6533	0.6219	0.6517	0.6245	0.6026	0.64	0.6126	0.6267	0.6166	0.6418	0.6218	0.6093	0.6218	0.6114	0.6008	0.596	0.6617	0.602	0.6358	0.5455	0.5613	0.5733	0.585
Time Cost	8	0.2	10	414	413	384	385	358	347	345	336	326	325	321	316	304	306	292	297	296	292	282	278	283	269	271	257	263	261	263	243	254	252	247	232	235	237	229	228	224	213	213	216	211	208	200	203	198	203
Discriminatory Ability	8	0.2	100	0.7217	0.7338	0.7369	0.7448	0.7458	0.7551	0.7532	0.7893	0.7949	0.7987	0.8	0.7971	0.7994	0.8015	0.7994	0.8011	0.8056	0.8085	0.807	0.8092	0.8097	0.8096	0.8077	0.8095	0.8179	0.8184	0.8222	0.8228	0.8236	0.8256	0.8268	0.8271	0.828	0.8301	0.8319	0.8329	0.8319	0.8364	0.8379	0.8408	0.8419	0.8436	0.8424	0.8428	0.8435	0.8472
Predictive Power	8	0.2	100	0.7617	0.7461	0.7733	0.72	0.7098	0.7067	0.7268	0.7024	0.6995	0.7	0.6839	0.72	0.7513	0.7267	0.68	0.6867	0.724	0.6528	0.68	0.6954	0.66	0.6533	0.6368	0.7267	0.6632	0.6424	0.6166	0.6218	0.6318	0.6318	0.6321	0.6684	0.6528	0.6269	0.6623	0.6598	0.6467	0.6443	0.6403	0.58	0.592	0.6364	0.6245	0.6093	0.6166	0.6146
Time Cost	8	0.2	100	669	685	733	733	740	764	773	730	705	720	690	690	643	644	594	584	576	577	537	528	524	523	478	489	450	462	452	432	422	417	404	413	401	388	371	376	362	362	356	348	343	340	333	322	311	312
Discriminatory Ability	Stochastic	0.25	10	0.7248	0.7269	0.7426	0.7523	0.7514	0.7506	0.7558	0.7661	0.7946	0.8027	0.801	0.8035	0.8086	0.8095	0.8101	0.8109	0.8096	0.8118	0.8102	0.814	0.8149	0.8154	0.8154	0.8144	0.8145	0.8229	0.8252	0.825	0.8275	0.8272	0.8393	0.8388	0.8514	0.8566	0.8568	0.86	0.8588	0.8576	0.861	0.8643	0.8646	0.8656	0.8655	0.8653	0.8636	0.8634
Predictive Power	Stochastic	0.25	10	0.7867	0.772	0.725	0.6943	0.6856	0.7254	0.6825	0.6667	0.6477	0.6788	0.6719	0.6467	0.6321	0.6133	0.6093	0.6267	0.6467	0.6318	0.6	0.635	0.5667	0.6166	0.5959	0.5762	0.6067	0.5455	0.5731	0.5803	0.5613	0.5285	0.5415	0.5771	0.5573	0.5296	0.5492	0.5224	0.54	0.5026	0.5181	0.52	0.5178	0.4834	0.5389	0.4876	0.4862	0.5133
Time Cost	Stochastic	0.25	10	3131	3292	3226	3355	3067	3114	3433	3243	2797	3504	3424	3013	3112	3183	2931	3225	3061	2921	3189	3087	3110	3074	2966	2781	3152	3149	2964	2667	2380	3499	2997	3187	2726	2770	2922	2618	2387	2734	2426	2596	2233	2953	2619	2584	2218	2462
Discriminatory Ability	Batch	0.2	10	0.7252	0.7278	0.7441	0.7468	0.7469	0.7636	0.7677	0.769	0.771	0.7762	0.7983	0.7999	0.7996	0.7994	0.7993	0.7994	0.805	0.8031	0.8019	0.8156	0.8154	0.8154	0.824	0.8247	0.8238	0.823	0.8235	0.8238	0.8257	0.8304	0.8313	0.8352	0.8409	0.8535	0.8532	0.8515	0.8562	0.8589	0.8592	0.8592	0.8602	0.8593	0.8616	0.863	0.8625	0.8642
Predictive Power	Batch	0.2	10	0.7733	0.7824	0.75	0.7409	0.7423	0.6736	0.7133	0.7047	0.715	0.6719	0.6786	0.6333	0.64	0.6267	0.6733	0.6425	0.6477	0.66	0.62	0.6425	0.6269	0.6716	0.63	0.6373	0.6867	0.6736	0.5695	0.596	0.592	0.6	0.6267	0.581	0.6403	0.6364	0.5907	0.6269	0.5906	0.6047	0.6047	0.5699	0.5721	0.5695	0.5699	0.5731	0.5821	0.56
Time Cost	Batch	0.2	10	434	400	433	375	349	341	345	357	315	331	287	314	304	311	282	281	279	256	265	238	256	249	258	247	242	243	239	225	227	220	225	216	213	208	198	202	199	201	196	193	190	186	184	175	180	176
Discriminatory Ability	Batch	0.25	100	0.7226	0.7306	0.7343	0.7468	0.7455	0.7533	0.7563	0.7577	0.7602	0.7619	0.7619	0.7624	0.7661	0.7709	0.7805	0.7793	0.78	0.7833	0.7889	0.7879	0.7954	0.7971	0.8005	0.8007	0.8032	0.8061	0.8057	0.8059	0.8052	0.8224	0.8282	0.829	0.8359	0.8384	0.8393	0.8432	0.8444	0.847	0.8531	0.8611	0.8603	0.861	0.8597	0.8656	0.8659	0.8674
Predictive Power	Batch	0.25	100	0.7668	0.7667	0.6995	0.7254	0.7732	0.7	0.7333	0.7467	0.7333	0.72	0.6736	0.7	0.72	0.715	0.7183	0.6887	0.68	0.7083	0.6839	0.6358	0.658	0.6373	0.658	0.655	0.6477	0.6166	0.6418	0.6533	0.64	0.6166	0.6067	0.6567	0.6425	0.6403	0.6965	0.6601	0.649	0.6008	0.6008	0.599	0.6291	0.6218	0.5821	0.6424	0.5907	0.6133
Time Cost	Batch	0.25	100	702	697	684	673	610	636	575	622	568	560	523	496	503	480	461	454	451	434	410	416	400	400	369	379	355	344	344	334	323	307	306	309	297	292	283	271	267	261	251	258	244	251	236	237	225	227
Discriminatory Ability	8	0.25	10	0.7226	0.7263	0.7307	0.7444	0.7429	0.7431	0.7683	0.7827	0.7951	0.7927	0.797	0.7967	0.8043	0.8045	0.8057	0.8254	0.8278	0.8428	0.8419	0.8438	0.8438	0.8427	0.8426	0.8421	0.8419	0.845	0.8439	0.8453	0.8486	0.8477	0.8481	0.8522	0.8515	0.8513	0.8549	0.8604	0.8604	0.8627	0.8599	0.8621	0.8623	0.8621	0.8654	0.8653	0.8636	0.8643
Predictive Power	8	0.25	10	0.7565	0.7533	0.7202	0.72	0.6959	0.7202	0.6667	0.66	0.7047	0.6933	0.6733	0.6533	0.6146	0.6632	0.6867	0.6364	0.6467	0.6321	0.6943	0.6995	0.66	0.6291	0.7133	0.7114	0.68	0.6321	0.6364	0.64	0.6522	0.6667	0.6218	0.6877	0.6528	0.6716	0.6954	0.6533	0.6424	0.6318	0.6364	0.6094	0.6321	0.658	0.6062	0.6114	0.6008	0.5894
Time Cost	8	0.25	10	775	755	758	699	779	700	699	733	754	766	768	798	743	779	809	753	804	748	817	730	807	761	713	850	807	748	703	765	693	689	713	696	665	715	651	650	686	688	632	599	618	599	612	591	569	566
Discriminatory Ability	8	0.25	100	0.7242	0.7329	0.7363	0.7464	0.7478	0.747	0.7437	0.7822	0.7826	0.7912	0.7917	0.7977	0.7955	0.7957	0.8033	0.8054	0.8081	0.8076	0.8085	0.8092	0.8107	0.8124	0.8166	0.8138	0.8145	0.8246	0.8268	0.8271	0.827	0.8324	0.8334	0.8313	0.831	0.8345	0.8483	0.8479	0.8572	0.854	0.8529	0.857	0.8565	0.8578	0.8591	0.8569	0.8594	0.859
Predictive Power	8	0.25	100	0.8	0.715	0.7513	0.725	0.7113	0.6839	0.6736	0.7262	0.72	0.68	0.7467	0.6979	0.7133	0.68	0.658	0.7202	0.6667	0.72	0.68	0.61	0.7067	0.6373	0.6839	0.6995	0.6821	0.6218	0.6219	0.6425	0.6821	0.6443	0.658	0.6134	0.6733	0.6667	0.6443	0.6321	0.6067	0.6166	0.6482	0.6087	0.6166	0.6318	0.5855	0.596	0.6269	0.6218
Time Cost	8	0.25	100	4380	4150	4400	4754	4916	4610	4316	4842	4865	4887	4473	4570	4178	4488	4416	4004	3873	3777	3812	3600	3432	3377	3374	3117	3094	3025	2953	3066	2970	2797	2873	2651	2642	2614	2596	2484	2355	2426	2383	2331	2212	2277	2220	2150	2024	1983
Discriminatory Ability	Batch	0.5	10	0.7238	0.7279	0.7302	0.7454	0.7437	0.7678	0.7676	0.7688	0.767	0.7789	0.7788	0.7797	0.7827	0.7802	0.7792	0.7796	0.7877	0.7994	0.7979	0.802	0.8117	0.8111	0.8146	0.8129	0.8196	0.8223	0.8246	0.8247	0.825	0.8246	0.8237	0.8239	0.8304	0.8248	0.8259	0.8326	0.8327	0.833	0.836	0.8357	0.8355	0.8363	0.836	0.8413	0.842	0.8424
Predictive Power	Batch	0.5	10	0.8	0.7772	0.7358	0.73	0.701	0.6984	0.7098	0.6867	0.66	0.6114	0.715	0.6667	0.68	0.64	0.6533	0.6373	0.6269	0.6269	0.6133	0.5855	0.6087	0.5933	0.565	0.6291	0.5731	0.5667	0.5751	0.5672	0.56	0.5233	0.544	0.543	0.52	0.5296	0.5492	0.5455	0.5652	0.5233	0.5156	0.4941	0.5389	0.5323	0.5751	0.4975	0.513	0.4743
Time Cost	Batch	0.5	10	691	658	618	626	611	599	575	567	559	532	518	530	504	483	464	464	456	452	434	440	409	436	422	421	373	383	381	379	369	362	362	345	323	325	323	316	305	293	317	282	279	275	275	270	256	251
Discriminatory Ability	Batch	0.5	100	0.7232	0.7258	0.7305	0.7275	0.7432	0.7433	0.7439	0.7662	0.7685	0.7725	0.7711	0.787	0.785	0.7859	0.7887	0.787	0.812	0.8102	0.8176	0.8193	0.8189	0.8196	0.8244	0.8253	0.8267	0.8311	0.8363	0.8381	0.8374	0.8388	0.8454	0.8446	0.8536	0.8532	0.853	0.8521	0.8583	0.8581	0.8595	0.86	0.8587	0.8596	0.8615	0.8636	0.8653	0.8649
Predictive Power	Batch	0.5	100	0.7565	0.7933	0.7098	0.768	0.71	0.7098	0.6467	0.6746	0.64	0.7098	0.6333	0.658	0.625	0.66	0.6477	0.6267	0.6788	0.6114	0.64	0.6467	0.6424	0.6133	0.5721	0.6159	0.6119	0.6425	0.5968	0.5692	0.6424	0.6087	0.5721	0.5699	0.585	0.5672	0.56	0.5667	0.544	0.5337	0.5494	0.5652	0.54	0.5026	0.6368	0.5285	0.6318	0.6736
Time Cost	Batch	0.5	100	818	797	765	740	707	713	700	675	662	662	629	626	618	613	598	615	543	571	556	542	520	537	520	514	486	502	463	433	445	445	444	398	414	394	381	381	335	351	339	348	326	299	309	294	280	289
Discriminatory Ability	8	0.5	10	0.7235	0.7272	0.7428	0.7444	0.7442	0.7432	0.7433	0.7736	0.7818	0.7922	0.7936	0.793	0.7962	0.7974	0.795	0.8133	0.8138	0.8145	0.8137	0.816	0.8169	0.8165	0.8161	0.8169	0.8194	0.8215	0.823	0.8245	0.8251	0.8245	0.8255	0.8328	0.8358	0.8412	0.8401	0.8396	0.8403	0.8385	0.8383	0.8379	0.837	0.8378	0.8449	0.8503	0.8532	0.8565
Predictive Power	8	0.5	10	0.7772	0.7267	0.73	0.7306	0.6891	0.7461	0.6959	0.6825	0.6771	0.6667	0.6733	0.68	0.7306	0.7513	0.7	0.6736	0.7133	0.7	0.7	0.66	0.66	0.68	0.6368	0.6788	0.6318	0.6373	0.6838	0.6324	0.6689	0.665	0.6321	0.6403	0.6285	0.6364	0.6225	0.601	0.6114	0.5667	0.592	0.6392	0.5762	0.5855	0.5652	0.5867	0.6	0.6094
Time Cost	8	0.5	10	753	710	696	702	672	674	660	649	602	591	556	559	556	547	523	496	490	470	469	463	439	440	426	420	403	409	382	379	360	356	350	337	323	317	308	313	294	298	295	292	285	277	267	263	260	260
Discriminatory Ability	8	0.5	100	0.7225	0.7273	0.7424	0.7433	0.7442	0.7413	0.7662	0.7677	0.7872	0.7924	0.799	0.8017	0.8197	0.8209	0.8267	0.8305	0.8305	0.8314	0.8379	0.837	0.8372	0.852	0.8492	0.8512	0.8516	0.8527	0.8527	0.854	0.8527	0.8557	0.8561	0.8543	0.8558	0.8539	0.8518	0.851	0.8561	0.865	0.864	0.8635	0.8646	0.865	0.8661	0.8665	0.8654	0.8645
Predictive Power	8	0.5	100	0.829	0.7867	0.76	0.7409	0.7047	0.6867	0.75	0.7268	0.7031	0.6736	0.66	0.6667	0.6269	0.6067	0.615	0.6733	0.6114	0.64	0.602	0.6114	0.72	0.6522	0.6425	0.6424	0.6321	0.6219	0.6114	0.5933	0.5733	0.5492	0.5573	0.5871	0.5855	0.5929	0.5652	0.5821	0.5101	0.5312	0.5364	0.6443	0.5323	0.6291	0.5867	0.62	0.6495	0.56
Time Cost	8	0.5	100	753	759	714	707	679	646	621	603	621	624	570	552	532	564	532	564	511	508	485	493	483	456	437	503	431	427	419	394	381	395	371	365	377	353	347	325	315	333	316	303	313	274	300	307	285	284
[truncated: 61 more columns]
